# Supplementary material for: Impact of diabetes mellitus on adenolymphangitis episodes in patients with filarial lymphedema—Towards an integrated care approach
Source: PLoS Negl Trop Dis. 2025 Sep 8;19(9):e0013486. doi: 10.1371/journal.pntd.0013486 (PMC12425324; doi:10.1371/journal.pntd.0013486)
Supplement: S1 Data — (XLSX) [file pntd.0013486.s001.xlsx]

## Sheet: Sheet1
Studyid	Group	Age	Gender	Education	Occupation	Maritalstatus	Housetype	Occupation_head	Education_head	Familyincome	Familysize	Familyhistory	Alcohol	Smoking	Diet	LF_Laterality	LFRight	LFgradeRight	LFRightduration	LFLeft	LFgradeLeft	LFLeftduration	LFRightarm	LFgradeRightarm	LFRightarmduration	LFLeftarm	LFgradeLeftarm	LFLeftarmduration	Hydrocele	Laterality_Hydro	Surgery	Intertrigo	Intertrigo_freq	Comorbidity	Hypertension	Cardiac	Thyroid	Hyperlipidemia	Arthritis	Varicoseveins	Chronicskin	Others	Diabetestype	DiabetesFH	Diabetes_detect	Diabetes_medication	Diabetes_controlled	Diabetes_medication_name	Oral_Insulin
22	Diabetic	60	Female	Illiterate	5	1	2	10	7	2000	2	0	0	0	2	1				1	4	10							0			Yes	2	No	No	0	0	0	0	0	0	0	2	0	1	1	1	Metformin	1
158	Diabetic	60	Female	Primary school	5	1	2	8	5	14000	4	0	0	0	2	1				1	4	30							0			Yes		Yes	Yes	0	0	0	0	0	0	0	2	0	1	1	1	Metformin	1
94	Non-diabetic	57	Female	Primary school	4	1	2	9	6	3000	1	1	0	0	2	1	1	4	15										0			Yes	2	No	No	0	0	0	0	0	0	0
17	Diabetic	56	Male	Middle school	4	1	2	9	5	10000	4	0	0	0	2	1				1	4	37							0			Yes	1	No	No	0	0	0	0	0	0	0	2	1	1	1	1	Istavel, Nervup, Vogs	1
42	Diabetic	72	Female	Illiterate	5	2	2	5	4	10000	5	0	0	0	2	1	1	2	25										0			No	3	Yes	Yes	0	0	0	0	0	0	0	2	1	1	1	1		1
147	Diabetic	71	Male	Intermediate	6	1	2	11	3	30000	6	0	0	0	2	1	1	4	5										1	1	0	Yes	2	No	No	0	0	0	0	0	0	0	2	0	1	1	1	Metformin	1
28	Diabetic	72	Male	Intermediate	6	1	2	3	3	40000	6	0	0	0	2	1	1	4	7										1	2	1	Yes	3	Yes	Yes	0	0	0	0	0	0	0	2	0	1	1	1	Metformin	1
124	Non-diabetic	62	Male	High school	5	1	2	10	4	5000	5	0	0	1	2	1	1	3	20										1	2	0	No		Yes	Yes	0	0	0	0	0	0	0
27	Diabetic	94	Female	Illiterate	5	1	2	9	4	10000	5	0	0	0	2	1	1	2	60										0			Yes	2	No	No	0	0	0	0	0	0	0	2	0	1	1	1	Metformin	1
159	Diabetic	56	Female	Primary school	5	1	2	5	6	2000	7	0	0	0	2	1				1	4	30							0			Yes	1	Yes	Yes	0	0	0	0	0	0	0	2	0	1	1	1	Metformin	1
59	Diabetic	62	Male	Illiterate	4	1	2	9	7	6000	6	0	0	0	2	1				1	2	15							0			No	5	No	No	0	0	0	0	0	0	0	2	1	1	1	1	Metformin	1
52	Non-diabetic	60	Female	Illiterate	5	1	2	10	7	1000	1	0	0	0	2	1				1	3	30							0			Yes	3	Yes	Yes	0	0	0	0	0	0	0
127	Non-diabetic	50	Female	Middle school	3	1	2	5	4	30000	5	0	0	0	2	1				1	3	15							0			No		Yes	No	0	1	0	0	0	0	0
61	Non-diabetic	56	Male	Middle school	4	1	2	9	5	9000	5	0	0	0	2	1	1	4	10										1	1	1	Yes	1	Yes	Yes	0	0	0	0	0	0	0
1	Non-diabetic	50	Male	Middle school	3	1	2	5	5	10000	2	0	1	0	2	2	1	3	5	1	3	20							0			Yes	1	Yes	No	0	1	0	0	0	0	0
25	Non-diabetic	71	Female	High school	5	1	2	3	2	5000	2	0	0	0	2	1	1	2	30										0			Yes	2	Yes	Yes	0	0	0	0	0	0	0
57	Non-diabetic	68	Female	Middle school	5	1	2	9	4	2000	7	0	0	0	2	1				1	2	14							0			Yes	3	Yes	Yes	0	0	0	0	0	0	0
54	Non-diabetic	67	Male	High school	3	1	2	6	4	2000	8	0	0	0	1	1	1	3	20										0			Yes	2	No	No	0	0	0	0	0	0	0
156	Diabetic	61	Female	Illiterate	5	1	1	9	4	6000	2	0	0	0	2	1	1	2	30										0			No		No	No	0	0	0	0	0	0	0	2	1	2	1	1	Glimepiride, Metformin	1
67	Non-diabetic	69	Male	High school	4	1	2	9	4	5000	2	1	0	0	1	1				1	3	6							0			Yes	1	No	No	0	0	0	0	0	0	0
133	Non-diabetic	88	Male	Primary school	5	1	2	10	2	10000	3	1	0	0	2	2	1	3	11	1	3	11							0			No		No	No	0	0	0	0	0	0	0
148	Diabetic	66	Male	High school	4	1	2	6	4	15000	2	0	0	0	2	1	1	4	30										0			No	4	Yes	Yes	0	0	0	0	0	0	0	2	1	1	1	1		1
37	Non-diabetic	62	Male	Middle school	3	1	2	5	5	10000	3	0	0	0	2	1				1	3	15							0			Yes	1	No	No	0	0	0	0	0	0	0
15	Diabetic	82	Male	Intermediate	5	1	2	3	3	40000	5	0	0	0	1	1				1	3	40							1	1	1	Yes	3	Yes	No	0	0	0	0	0	0	0	2	0	1	0	0
121	Non-diabetic	65	Female	Primary school	5	1	2	11	6	2000	5	0	0	0	2	1	1	3	20										0			No		Yes	Yes	0	0	0	0	0	0	0
56	Non-diabetic	62	Male	Primary school	4	1	2	9	6	2000	2	0	0	0	1	1				1	4	6							0			Yes	1	No	No	0	0	0	0	0	0	0
23	Diabetic	65	Male	High school	5	1	2	10	4	4000	2	0	0	0	2	1	1	3	30										1	1	0	Yes	1	Yes	Yes	0	0	0	0	0	0	0	2	1	2	1	1	Metformin	1
146	Diabetic	53	Female	Middle school	5	1	2	4	4	15000	3	0	0	0	2	1				1	2	15							0			Yes	2	No	No	0	0	0	0	0	0	0	2	0	1	1	1	Metformin	1
115	Diabetic	60	Female	Primary school	3	1	2	5	3	1000	3	0	0	0	2	1	1	2	5										0			Yes	1	Yes	Yes	0	0	1	0	0	0	0	2	0	1	1	1	Metformin	1
58	Non-diabetic	49	Female	Illiterate	5	1	2	5	7	5000	5	0	0	0	2	1	1	4	20										0			Yes	1	No	No	0	0	0	0	0	0	0
74	Non-diabetic	63	Female	Middle school	5	1	2	9	4	2000	2	0	0	0	2	1				1	2	2							0			No	5	No	No	0	0	0	0	0	0	0
73	Non-diabetic	71	Female	Middle school	5	1	2	9	5	7000	5	0	0	0	2	1				1	2	30							0			No		Yes	Yes	1	1	0	0	0	0	0
62	Non-diabetic	65	Female	Primary school	4	1	1	9	6	2000	4	0	0	0	2	1				1	4	20							0			Yes	1	No	No	0	0	0	0	0	0	0
164	Diabetic	62	Male	Middle school	6	1	2	11	5	1000	5	0	1	1	2	1				1	2	2							0			No	3	Yes	Yes	0	0	0	0	0	0	0	2	1	1	1	1	Insulin	2
48	Non-diabetic	67	Male	High school	5	1	2	10	4	2000	3	0	0	0	2	1				1	2	2							0			No	3	Yes	Yes	0	0	0	0	0	0	0
107	Non-diabetic	46	Female	Intermediate	5	1	2	5	3	20000	5	0	0	0	2	1				1	1	20							0			No		No	No	0	0	0	0	0	0	0
53	Non-diabetic	48	Male	High school	2	1	2	5	4	10000	4	1	1	0	1	1				1	2	15							0			No	5	No	No	0	0	0	0	0	0	0
43	Non-diabetic	45	Male	Primary school	3	1	1	9	6	2000	4	0	0	0	2	2	1	4	10	1	4	7							0			Yes	1	No	No	0	0	0	0	0	0	0
72	Diabetic	75	Female	Primary school	5	1	2	11	5	1000	2	0	0	0	2	1	1	3	20										0			Yes	2	Yes	Yes	0	0	0	0	0	0	0	2	0	1	1	1	Metformin	1
39	Diabetic	53	Male	Primary school	3	1	2	6	6	6000	3	0	1	0	2	2	1			1	2	37							1	1	0	No	5	Yes	Yes	0	0	0	0	0	0	0	2	0	1	1	0	Metformin	1
117	Non-diabetic	70	Male	Primary school	5	1	2	11	6	2000	3	0	0	0	2	2	1	3	50	1	2	2							0			Yes	1	Yes	No	0	0	1	0	0	0	0
63	Non-diabetic	78	Female	Illiterate	6	1	2	9	7	10000	3	0	0	0	2	1				1	4	35							0			Yes	2	No	No	0	0	0	0	0	0	0
110	Non-diabetic	66	Male	Graduate	6	1	2	2	2	20000	2	0	0	0	2	1				1	2	20							0			No		Yes	Yes	0	0	0	0	0	0	0
11	Diabetic	65	Female	Primary school	5	1	2	10	5	15000	2	1	0	0	2	1	1	1	40										0			No		No	No	0	0	0	0	0	0	0	2	2	1	1	1	Glimepiride, Metformin	1
136	Diabetic	51	Female	Primary school	4	3	2	9	6	5000	1	0	0	0	2	1	1	3	30										0			Yes	2	Yes	Yes	0	0	0	0	0	0	0	2	1	1	1	1		1
102	Diabetic	80	Male	Intermediate	6	1	2	11	3	6000	4	1	0	0	1	1	1	1	9										0			No	5	Yes	Yes	1	0	0	0	0	0	0	2	0	1	1	1	Metformin	1
13	Diabetic	62	Female	Middle school	3	1	2	9	4	5000	2	0	0	0	2	1	1	2	30										0			Yes	4	No	No	0	0	0	0	0	0	0	2	1	2	1	1	Glimepiride/Metformin, Teneligliptin	1
2	Diabetic	70	Male	High school	5	1	2	6	2	10000	4	2	0	0	2	1				1	4	22							0			Yes	1	Yes	Yes	0	0	0	0	0	0	0	2	0	1	1	1	Metformin	1
101	Non-diabetic	63	Female	High school	5	1	2	5	3	15000	4	0	0	0	2	2	1	2	5	1	3	10							0			Yes	4	Yes	Yes	0	0	0	0	0	0	0
90	Diabetic	56	Female	Middle school	5	1	2	9	5	2000	0	0	0	2		1				1	4	25							0			Yes		Yes	Yes	0	0	0	0	0	0	0	2	0	1	1	1		1
152	Diabetic	58	Female	Primary school	5	1	2	5	4	10000	5	0	0	0	2	1	1	2	16										0			No	4	No	No	0	0	0	0	0	0	0	2	0	2	1	1	Metformin	1
66	Non-diabetic	45	Female	Primary school	5	2	2	10	6	1000	2	0	0	1	2	1				1	1	7							0			Yes	3	No	No	0	0	0	0	0	0	0
112	Non-diabetic	58	Female	High school	5	1	2	10	4	2500	2	0	0	0	2	1				1	2	20							0			Yes	2	No	No	0	0	0	0	0	0	0
64	Non-diabetic	55	Female	Primary school	5	2	2	10	6	1000	2	0	0	0	2	1				1	2	5							0			Yes	3	Yes	Yes	0	0	0	0	0	0	0
29	Non-diabetic	64	Female	Middle school	5	1	2	3	4	30000	4	0	0	0	2	1	1	2	2										0			No	3	No	No	0	0	0	0	0	0	0
123	Non-diabetic	70	Female	Illiterate	5	1	2	5	4	3000	7	0	0	0	2	2	1	2	53	1	3	53							0			No		Yes	Yes	0	0	0	0	0	0	0
157	Diabetic	82	Male	Middle school	3	1	2	5	5	5000	3	1	0	0	2	1	1	3	15										0			Yes	3	Yes	Yes	0	0	0	0	0	0	1	2	0	2	1	1	TENIGLIN	1
79	Non-diabetic	50	Female	Middle school	5	1	2	2	2	10000	4	0	0	0	2	1	1	3	18										0			Yes		Yes	Yes	0	0	0	0	0	0	0
93	Non-diabetic	60	Female	Illiterate	5	3	2	10	7	5000	1	0	0	0	2	1	1	2	30										0			No		No	No	0	0	0	0	0	0	0
14	Diabetic	56	Female	Primary school	4	1	2	9	6	4000	5	1	0	0	2	1				1	3	35							0			Yes	1	No	No	0	0	0	0	0	0	0	2	0	1	1	1
35	Non-diabetic	65	Female	Primary school	5	1	2	5	4	3000	4	0	0	0	2	2	1	1	2	1	3	30							0			Yes	1	Yes	No	0	1	0	0	0	0	0
130	Non-diabetic	67	Female	Primary school	5	1	2	9	4	5000	5	0	0	0	2	1	1	2	35										0			Yes	3	No	No	0	0	0	0	0	0	0
41	Non-diabetic	62	Female	Illiterate	5	1	2	10	5	5000	6	0	0	1	2	1	1	3	24										0			Yes	3	Yes	No	0	1	0	0	0	0	0
137	Non-diabetic	60	Male	Middle school	4	1	2	6	5	5000	4	1	0	0	2	1				1	2	3							0			No		Yes	Yes	0	0	0	0	0	0	0
143	Diabetic	65	Male	High school	6	1	2	11	4	4000	3	0	0	0	1	1	1	3	35										1	1	0	Yes	3	Yes	Yes	0	0	0	0	0	0	0	2	0	1	1	1	Metformin	1
95	Non-diabetic	80	Male	Illiterate	5	1	2	6	7	2000	5	0	1	1	2	1	1	3	2										1	1	1	Yes	2	Yes	Yes	0	0	0	0	0	0	0
50	Diabetic	54	Female	Middle school	3	1	2	5	5	10000	3	0	0	0	2	1				1	4	36							0			Yes	1	Yes	Yes	0	0	0	0	0	0	0	2	1	2	1	0	Metformin	1
8	Non-diabetic	58	Male	Middle school	4	1	2	7	5	6000	3	1	0	0	2	1	1	2	38										0			Yes	1	Yes	Yes	0	0	0	0	0	0	0
26	Non-diabetic	56	Female	Middle school	5	1	2	5	4	5000	2	0	0	0	2	1	1	2	40										0			No	5	No	No	0	0	0	0	0	0	0
20	Non-diabetic	55	Male	High school	3	1	2	6	4	12000	5	0	1	0	2	1				1	2	2							0			No	0	No	No	0	0	0	0	0	0	0
80	Non-diabetic	65	Female	Primary school	5	1	2	10	6	2000	5	0	0	0	2	2	1	2	10	1	4	20							0			Yes	1	Yes	Yes	0	0	0	0	0	0	0
31	Diabetic	55	Male	High school	4	1	2	5	4	9000	4	0	0	0	2	2	1	2	40	1	2	10							0			Yes	1	Yes	Yes	0	0	0	0	0	0	0	2	0	1	1	1	Metformin	1
19	Diabetic	57	Female	Middle school	5	1	2	9	4	5000	6	0	0	0	2	1				1	4	30							0			Yes	1	Yes	Yes	0	0	0	0	0	0	0	2	1	2	0	0
34	Non-diabetic	82	Female	Illiterate	6	1	2	5	6	10000	6	0	0	0	2	1	1	4	50										0			Yes	2	No	No	0	0	0	0	0	0	0
81	Non-diabetic	50	Female	Illiterate	4	1	2	9	6	3000	2	0	0	0	2	1				1	2	30							0			No		No	No	0	0	0	0	0	0	0
104	Diabetic	70	Female	Intermediate	5	3	2	11	2	20000	2	1	0	0	1	1				1	3	46							0			Yes	1	Yes	Yes	0	0	0	0	0	0	0	2	1	1	1	1	Insulin	2
160	Diabetic	70	Female	Illiterate	5	1	2	11	7	2000	1	0	0	0	2	1	1	3	50										0			Yes	2	Yes	Yes	0	0	0	0	0	0	0	2	0	1	1	1	Metformin	1
16	Diabetic	75	Female	Middle school	5	1	2	6	5	2000	2	0	0	0	1	1				1	3	30							0			Yes	1	No	No	0	0	0	0	0	0	0	2	1	1	1	1	Metformin	1
44	Non-diabetic	58	Female	Illiterate	5	1	1	5	6	25000	5	0	0	0	2	1				1	4	50							0			Yes	1	No	No	0	0	0	0	0	0	0
47	Diabetic	55	Female	Illiterate	5	1	2	10	7	10000	4	0	0	0	2	1	1	4	4										0			No	5	No	No	0	0	0	0	0	0	0	2	0	2	1	1	Metformin	1
88	Diabetic	65	Male	Intermediate	6	1	2	11	3	5000	5	0	0	0	2	1				1	1	10							0			No		No	No	0	0	0	0	0	0	0	2	0	2	1	0	Metformin	1
135	Non-diabetic	78	Male	Illiterate	5	1	2	5	4	1000	6	0	1	0	2	1				1	2	40							1	1	0	No		No	No	0	0	0	0	0	0	0
155	Diabetic	75	Female	Primary school	5	1	2	5	6	5000	3	0	0	0	2	1	1	2	45										0			No		Yes	Yes	0	0	0	0	0	0	0	2	1	1	1	1	Glimepiride	1
140	Diabetic	58	Male	High school	4	1	2	4	3	10000	4	0	0	0	2	1	1	2	18										0			No	5	Yes	No	1	0	0	0	0	0	0	2	0	2	1	1	Metformin	1
86	Non-diabetic	60	Female	Illiterate	5		2	10	5	5000	4	0	0	0	2	2	1	2	14	1	2	14							0			No		No	No	0	0	0	0	0	0	0
68	Non-diabetic	70	Male	High school	5	1	2	10	4	3000	1	1	0	0	2	1				1	2	5							0			No		Yes	Yes	0	0	0	0	0	0	0
153	Diabetic	80	Male	High school	6	1	2	5	4	5000	2	0	1	0	2	1				1	2	15							0			No	4	No	No	0	0	0	0	0	0	0	2	0	2	1	1	Metformin	1
98	Non-diabetic	73	Female	Graduate	5	1	2	11	2	2000	2	0	0	0	2	1	1	2	19										0			No		Yes	Yes	0	0	1	0	0	0	0
70	Non-diabetic	64	Female	Primary school	4	3	2	9	6		1	0	0	0	2	1	1	1	15										0			No	3	No	No	0	0	0	0	0	0	0
105	Diabetic	64	Female	High school	5	3	2	10	4	2500	1	0	0	0	1	2	1			1	2	15							0			No		Yes	Yes	0	0	0	0	0	0	0	2	1	1	1	1	Metformin	1
5	Diabetic	65	Female	Primary school	5	1	2	10	6	2500	1	0	0	0	2	1				1	3	50							0			Yes	3	No	No	0	0	0	0	0	0	0	2	0	1	1	1	Metformin	1
125	Non-diabetic	52	Female	High school	3	2	2	5	4		1	0	0	0	1	2	1	2	8	1	2	2							0			No	5	Yes	Yes	0	0	0	0	0	0	1
96	Diabetic	57	Male	Primary school	4	1	2	5	6	10000	4	0	1	0	2	1				1	3	20							1	1	0	No		Yes	Yes	0	0	0	0	0	0	0	2	0	2	1	1		1
109	Non-diabetic	60	Male	Middle school	3	1	2	5	5	10000	5	0	0	0	2	1	1	2	35										0			No		Yes	Yes	0	0	0	0	0	0	0
113	Diabetic	66	Female	Illiterate	5	1	2	11	6	2500	6	0	0	0		1				1	4	40							0			No	4	Yes	Yes	0	0	0	0	0	0	0	2	0	1	1	1	Metformin	1
118	Non-diabetic	64	Female	Primary school	5	1	2	3	2	50000	6	1	0	0	1	1	1	2	15										0			No		No	No	0	0	0	0	0	0	0
18	Diabetic	58	Male	High school	3	1	2	5	4	30000	4	1	1	0	2	1				1	2	25							0			No	0	No	No	0	0	0	0	0	0	0	2	1	1	1	1	Metformin, Vildagliptin	1
92	Diabetic	65	Male	High school	3	1	2	7	4	6000	2	0	0	0		2	1	1	10	2	3	10							0			No		No	No	0	0	0	0	0	0	0	2	0	1	1	0	Metformin	1
163	Non-diabetic	66	Female	Middle school	6	1	2	9	2	30000	5	0	0	0	2	2	1	3	10	1	4	10							0			Yes	2	No	No	0	0	0	0	0	0	0
32	Non-diabetic	45	Female	Primary school	5	1	1	9	6	5000	4	0	0	0	2	1	1	2	30										0			No	4	No	No	0	0	0	0	0	0	0
134	Non-diabetic	72	Female	Graduate	6	1	2	11	2	30000	3	0	0	0	2	2	1	2	44	1	3	44							0			Yes	1	Yes	Yes	0	0	0	0	0	0	0
49	Diabetic	57	Female	Primary school	3	3	2	5	6	5000	2	0	0	0	2	1	1	2	17										0			No	4	No	No	0	0	0	0	0	0	0	2	0	1	1	1	Glimepiride, Metformin	1
3	Diabetic	48	Female	Intermediate	5	2	2	4	3	20000	3	0	0	0	2	1				1	2	8							0			No	3	Yes	Yes	0	0	0	0	0	0	0	2	0	1	1	1	Metformin	1
84	Diabetic	53	Male	Middle school	3	1	2	5	5	8000	4	0	1	0	2	1				1	2	35							1	1	1	No		Yes	Yes	0	0	0	0	0	0	0	2	1	2	1	1	Metformin	1
76	Diabetic	54	Male	High school	3	1	2	5	3	3000	4	0	0	0	1	2	1	3	8	1	3	8							0			No		No	No	0	0	0	0	0	0	0	2	1	2	1	1	Metformin	1
154	Diabetic	45	Female	High school	5	1	2	5	4	15000	4	0	0	0	2	1	1	2	20										0			No	5	Yes	Yes	0	0	0	0	0	0	0	2	0	2	1	1		1
71	Diabetic	67	Female	Primary school	5	1	2	11	4	20000	6	0	0	0	2	1				1	2	27							0			No	4	Yes	Yes	0	1	1	0	0	0	0	2	1	1	1	1	Metformin	1
126	Non-diabetic	67	Female	High school	6	1	2	9	5	1000	2	0	0	0	2	1	1	2	9										0			No		No	No	0	0	0	0	0	0	0
162	Non-diabetic	64	Female	Primary school	4	1	2	9	2	10000	5	0	0	0	0	1	1	1	23										0			No		No	No	0	0	0	0	0	0	0
91	Diabetic	69	Male	Illiterate	4	1	2	7	7	5000	5	0	0	1	2	1				1	4	50							0			Yes	3	Yes	Yes	0	0	0	0	0	0	0	2	0	1	1	1	Metformin	1
45	Diabetic	70	Male	Intermediate	3	1	2	5	3	50000	5	0	0	0	2	1	1	1	15										0			No	5	No	No	0	0	0	0	0	0	0	2	0	1	1	1	Metformin	1
132	Diabetic	65	Female	Middle school	5	1	2	9	5	5000	2	1	0	0	0	1	1	2	20										0			Yes	1	Yes	Yes	0	0	0	0	0	0	1	2	0	1	1	1	Metformin	1
36	Non-diabetic	73	Female	Primary school	6	3	2	5	3	20000	5	0	0	0	2	1				1	2	8							0			No	5	No	No	0	0	0	0	0	0	0
131	Diabetic	73	Female	Illiterate	5	1	2	11	5	10000	4	0	0	0	2	1	1	2	15										0			No		Yes	Yes	0	0	0	0	0	0	0	2	0	1	1	1	Metformin	1
78	Diabetic	65	Female	Middle school	6	1	2	11	4	50000	2	0	0	0	2	1	1	2	20										0			Yes	3	No	No	0	0	0	0	0	0	0	2	0	2	1	1		1
119	Non-diabetic	63	Male	Primary school	3	1	2	5	6	3000	4	0	0	0	2	1	1	3	50										0			No	2	No	No	0	0	0	0	0	0	0
40	Non-diabetic	78	Female	Illiterate	5	1	2	11	5	5000	4	0	0	0	2	1				1	3	30							0			Yes	3	No	No	0	0	0	0	0	0	0
83	Diabetic	63	Female	High school	3	1	2	2	4	8000	2	0	0	0	2	1				1	2	40							0			No		No	No	0	0	0	0	0	0	0	2	0	2	1	1	Metformin	1
69	Diabetic	43	Male	Middle school	4	1	2	5	5	20000	4	0	1	0	2	1	1	2	13										0			No	3	No	No	0	0	0	0	0	0	0	2	0	2	1	1	Metformin	1
33	Diabetic	58	Female	Primary school	1	1	2	4	6	60000	3	0	0	0	2	1				1	3	33							0			No	3	No	No	0	0	0	0	0	0	0	2	0	1	1	1	Metformin	1
145	Diabetic	42	Female	High school	5	1	2	5	3	10000	3	0	0	0	2	1				1	2	4							0			No		No	No	0	0	0	0	0	0	0	2	1	1	1	1	Insulin	2
103	Diabetic	53	Male	Middle school	3	1	2	5	5	12000	3	0	0	0	2	1				1	2	24							0			Yes	2	No	No	0	0	0	0	0	0	0	2	0	2	1	1	Metformin	1
141	Non-diabetic	59	Female	High school	5	1	2	11	4	30000	5	1	0	0		1				1	4	30							0			Yes	1	Yes	Yes	0	0	0	0	0	0	0
142	Diabetic	65	Female	Illiterate	5	3	2	5	4	5000	2	0	0	0	2	1	1	2	52										0			No		Yes	Yes	0	0	0	0	0	0	0	2	0	1	1	1	Metformin	1
122	Non-diabetic	74	Female	Primary school	5	2	2	11	3	3000	4	1	0	0		2	1	3	50	1	4	50							0			No		Yes	Yes	0	0	0	0	0	0	0
75	Diabetic	64	Male	High school	3	1	2	6	4	5000	4	0	0	0	1	1				1	3	3							0			No		No	No	0	0	0	0	0	0	0	2	0	1	1	1	Metformin	1
166	Diabetic	66	Male	Profession	6	1	2	11	1	25000	2	0	0	0	2	1				1	2	22							0			No	3	No	No	0	0	0	0	0	0	0	2	0	1	1	1	Metformin	1
10	Diabetic	53	Male	Intermediate	6	1	2	11	3	30000	3	0	0	0	2	2	1			1	2	60							0			No		No	No	0	0	0	0	0	0	0	2	0	2	1	2	Metformin	1
106	Non-diabetic	60	Female	Illiterate	4	1	2	10	5	1000	5	0	0	0	2	1				1	1	58							0			No		Yes	No	0	1	0	0	0	0	0
9	Non-diabetic	46	Female	Intermediate	5	1	2	2	2	50000	2	0	0	0	1	1	1	2	25										0			No	5	No	No	0	0	0	0	0	0	0
151	Diabetic	71	Female	Primary school	5	1	2	5	6	5000	2	1	0	0	2	1	1	2	50										0			Yes	1	Yes	Yes	0	0	0	0	0	0	0	2	1	1	1	1	Metformin	1
55	Non-diabetic	80	Male	Primary school	5	1	2	10	6	10000	6	0	0	0	2	1				1	3	40							1	2	0	Yes	1	No	No	0	0	0	0	0	0	0
30	Non-diabetic	64	Female	High school	5	1	2	5	4	20000	5	1	0	0	1	1	1	2	10										0			No	5	Yes	No	0	0	0	0	0	0	1
150	Diabetic	62	Male	Middle school	4	1	1	5	5	10000	4	1	1	0	2	1	1	4	50										0			Yes	2	Yes	Yes	0	0	0	0	0	0	0	2	0	1	1	1	Metformin	1
144	Non-diabetic	75	Male	Primary school	5	2	2	10	6	3000	2	0	1	0	2	1	1	3	4										0			Yes		Yes	Yes	0	0	0	0	0	0	0
116	Non-diabetic	75	Female	Illiterate	5	1	7	4	4	10000	5	0	0	0	2	1	1	1	15										0			No		Yes	Yes	0	0	0	0	0	0	0
7	Diabetic	71	Male	High school	4	1	2	5	3	30000	4	0	0	0	2	1	1	2	20										0			No		Yes	Yes	1	0	0	0	0	0	0	2	0	2	1	1	Metformin, pioglitazone	1
99	Non-diabetic	56	Male	High school	3	1	2	5	4	5000	3	0	0	0	2	1				1	2	35							1	1	2	No		Yes	No	0	0	0	0	0	0	1
138	Diabetic	68	Female	Middle school	5	1	2	9	5	5000	4	1	0	0	2	1	1	2	10										0			No	1	Yes	Yes	0	0	0	0	0	0	1	2	0	1	1	1		1
6	Non-diabetic	70	Female	Primary school	5	1	2	10	6	3000	5	0	0	0	2	1				1	2	40							0			No	4	Yes	Yes	0	0	0	0	0	0	0
149	Diabetic	65	Female	Primary school	5	1	2	10	6	5000	2	0	0	0	2	1				1	3	50							0			Yes	4	No	No	0	0	0	0	0	0	0	2	0	1	1	1
85	Diabetic	84	Male	High school	6	1	2	10	4	3000	5	1	0	0	2	1	1	2	31										0			No		Yes	Yes	0	0	0	0	0	0	0	2	0	2	1	1	Metformin, Vildagliptin	1
82	Diabetic	77	Female	Middle school	5	1	2	10	5	3000	2	0	0	0	1	1				1	4	60							0			Yes	1	Yes	Yes	1	1	0	0	0	0	0	2	1	1	1	1	Metformin	1
129	Non-diabetic	75	Female	Illiterate	6	1	2	5	4	1000	1	0	0	0	2	1				1	3	30							0			Yes	3	Yes	Yes	0	0	0	0	0	0	0
12	Diabetic	65	Male	Middle school	4	1	2	7	5	10000	2	0	0	0	2	1	1	2	15										0			No		Yes	Yes	1	0	1	0	0	0	0	2	1	1	1	1	Metformin	1
4	Non-diabetic	55	Male	High school	2	2	2	5	4	15000	3	1	0	0	1	1				1	1	13							0			No	5	No	No	0	0	0	0	0	0	0
108	Non-diabetic	73	Female	Illiterate	5	1	2	11	6	4000	2	0	0	0	2	1				1	2	15							0			No	4	No	No	0	0	0	0	0	0	0
97	Diabetic	55	Female	Primary school	5	1	2	7	5	6000	4	0	0	0	2	1				1	2	25							0			No		Yes	Yes	0	0	0	1	0	0	0	2	0	2	1	1		1
114	Diabetic	77	Female	Illiterate	4	1	2	5	7	20000	3	0	0	0	2	1	1	2	30										0			Yes	2	Yes	Yes	0	0	0	0	0	0	0	2	1	2	1	1	Metformin	1
87	Non-diabetic	85	Male	Primary school	6	1	2	5	6	3500	2	0	1	0	2	1	1	2	30										0			No	3	Yes	Yes	0	0	0	0	0	0	0
111	Non-diabetic	83	Female	Illiterate	5	1	2	5	7	10000	2	1	0	0	2	1	1	2	15										0			Yes	1	No	No	0	0	0	0	0	0	0
24	Non-diabetic	47	Female	Illiterate	5	1	2	10	7	2000	2	0	0	0	2	1				1	3	30							0			Yes	1	No	No	0	0	0	0	0	0	0
51	Diabetic	73	Male	Primary school	5	1	2	10	6	2500	5	0	0	0	2	1	1	4	30										1	1	1	Yes	2	Yes	Yes	0		0	0	0	0	0	2	0	1	1	1	Metformin	1
65	Non-diabetic	66	Female	Illiterate	5	1	2	9	5	8000	5	0	0	0	2	1				1	2	40							0			Yes	1	No	No	0	0	0	0	0	0	0
120	Non-diabetic	54	Female	Middle school	5	1	2	11	5	10000	6	0	0	0	2	1	1	2	25										0			No		Yes	No	0	1	0	0	0	0	0
128	Non-diabetic	50	Female	Middle school	5	1	2	5	3	10000	5	0	0	0	2	1				1	2	34							0			No		Yes	No	0	1	0	0	0	0	0
[truncated: 174 more columns]
